# Supplementary material for: Multi-Scale Analysis of the Composition, Structure, and Function of Decellularized Extracellular Matrix for Human Skin and Wound Healing Models
Source: Biomolecules. 2022 Jun 16;12(6):837. doi: 10.3390/biom12060837 (PMC9221483; doi:10.3390/biom12060837)
Supplement: Supplementary file 1 [file biomolecules-12-00837-s001.zip]

Archive with 1 entries (1 files):
- biomolecules-1762794-supplementary.pdf
